# Supplementary material for: Screening great ape museum specimens for DNA viruses
Source: Sci Rep. 2024 Nov 30;14:29806. doi: 10.1038/s41598-024-80780-w (PMC11608371; doi:10.1038/s41598-024-80780-w)
Supplement: Supplementary file 2 — Supplementary Information 2. [file 41598_2024_80780_MOESM2_ESM.zip]

Archive with 3 entries (3 files):
- SM1_virus_seqs.fasta.gz
- SM2_Bait_design.fas.gz
- SM3_consensus.zip
